# Supplementary material for: The Effect of Berry Pomace on Quality Changes of Beef Patties during Refrigerated Storage
Source: Foods. 2022 Jul 22;11(15):2180. doi: 10.3390/foods11152180 (PMC9331956; doi:10.3390/foods11152180)
Supplement: Supplementary file 1 [file foods-11-02180-s001.zip]

Archive with 1 entries (1 files):
- foods-1792628-supplementary.pdf
